# Supplementary material for: Effectiveness of the BNT162b2 (Pfizer-BioNTech) Vaccine in Children and Adolescents: A Systematic Review and Meta-Analysis
Source: Vaccines (Basel). 2022 Nov 7;10(11):1880. doi: 10.3390/vaccines10111880 (PMC9698079; doi:10.3390/vaccines10111880)
Supplement: Supplementary file 1 [file vaccines-10-01880-s001.zip]

Archive with 1 entries (1 files):
- vaccines-1970294-supplementary.pdf
